# Supplementary material for: Germline NUP98 Variants in Two Siblings with a Rothmund–Thomson-Like Spectrum: Protein Functional Changes Predicted by Molecular Modeling
Source: Int J Mol Sci. 2023 Feb 16;24(4):4028. doi: 10.3390/ijms24044028 (PMC9965077; doi:10.3390/ijms24044028)
Supplement: Supplementary file 1 [file ijms-24-04028-s001.zip]

Archive with 1 entries (1 files):
- ijms-2146413-supplementary.pdf
